# Supplementary material for: Mechanistic Study on the Inhibitory Effect of Dandelion Extract on Breast Cancer Cell Proliferation and Its Induction of Apoptosis
Source: Biology (Basel). 2025 Jul 22;14(8):910. doi: 10.3390/biology14080910 (PMC12383382; doi:10.3390/biology14080910)
Supplement: Supplementary file 1 [file biology-14-00910-s001.zip]

Archive with 1 entries (1 files):
- biology-3700537-supplementary.pdf
